# Supplementary material for: Effectiveness and Feasibility of Workplace-Based Mental Health Interventions for University Academic Staff: A Systematic Review
Source: Int J Environ Res Public Health. 2025 Nov 26;22(12):1787. doi: 10.3390/ijerph22121787 (PMC12732473; doi:10.3390/ijerph22121787)
Supplement: Supplementary file 1 [file ijerph-22-01787-s001.zip]

Archive with 2 entries (2 files):
- Supplementary file 1 - PRISMA_2020_checklist.pdf
- Supplementary File 2 - Search Strategy.pdf
